# Supplementary material for: Genetic variation in surfactant protein-A2 alters responses to ozone
Source: PLoS One. 2021 Feb 22;16(2):e0247504. doi: 10.1371/journal.pone.0247504 (PMC7899376; doi:10.1371/journal.pone.0247504)
Supplement: S1 Data — (XLSX) [file pone.0247504.s002.xlsx]

## Sheet: Figure 1
							Fig. 1A
						MCH doses	WT FA				SP-A-/- FA				SP-A223Q O3				SP-A223K O3
						0	0.505484	0.616852	0.506914	0.524803	0.508017	0.578075	0.548728	0.658291	0.647109	0.6061	0.559725	0.599452	0.622246	0.569549	0.745768	0.708809
						12.5	0.834343	0.878284	1.21877	1.7004	0.999124	1.05729	0.923022	0.858653	0.928315	1.14881	0.89445	1.09893	0.925332	1.05281	0.769014	1.24535
						25	1.07846	1.08208	0.939415	1.19834	0.773678	1.14159	1.14502	0.825872	1.08285	0.971815	0.967911	0.844623	1.03218	0.828034	0.859737	1.22327
						50	1.25793	1.08943	1.13213	1.505	1.16763	1.22912	1.0291	1.19465	1.31232	1.30709	0.971355	1.19871	1.05646	1.39807	0.784527	1.4073
						100	1.4254	1.52546	1.11456	1.98818	1.07346	1.13863	1.15241	1.48401	1.37962	1.56106	1.02965	1.47861	1.38983	1.65627	0.792586	1.25899
							Fig. 1B
						MCH doses	WT O3								SP-A-/- O3								SP-A223Q O3								SP-A223K O3
						0	0.57845	0.604226	0.529827	0.925258	0.483644	0.611388	0.582986		0.707786	0.69929	0.643383	0.704459	0.631674	0.644463	0.623491	0.555905	0.528435	0.653109	0.626389	0.587489	0.622214	0.63747	0.664146		0.699481	0.964248	0.661407	0.748907	0.638398	0.701728
						12.5	0.686623	0.948259	0.803708	1.4972	0.527508	0.85495	1.22567		0.982	0.911522	0.768855	0.995625	1.02134	0.717501	0.701416	0.732954	0.604285	0.773372	0.73588	0.680078	0.694245	0.769983	0.777651		0.985188	0.977407	1.08117	1.00421	0.756457	0.793425
						25	1.06542	1.05297	1.5415	2.12073	0.547435	1.06655	0.843064		1.65628	1.38813	0.962433	3.06367	1.9406	1.02269	0.947925	1.09427	0.857026	0.912976	0.851841	0.948907	0.916047	1.04554	0.905179		3.11137	1.20295	1.52158	1.32179	0.822563	0.873111
						50	1.89178	2.06685	1.88834	3.08978	0.829152	1.53333	1.31297		2.321	2.68512	2.78821	4.16432	1.58981	1.227	1.57822	1.60206	2.28657	1.38048	1.70111	0.955623	1.30212	3.19345	1.08433		3.82482	3.33102	2.59062	1.98165	1.01068	1.73622
						100	2.20116	4.01696	3.48819	2.98571	0.705213	2.41457	1.68131		4.93574	2.77423	4.76731	4.25094	2.06541	2.09026	2.88636	1.80992	1.99946	3.43705	2.30748	1.41378	1.45164	2.47308	2.10963		3.18765	6.74124	4.42701	3.06164	1.60041	2.52578
							Fig. 1C
						MCH doses	WT FA				SP-A-/- FA				SP-A223Q O3				SP-A223K O3
						0	22.991	28.8369	26.4074	25.6043	30.6406	28.6269	23.5917	31.8666	32.8547	29.719	45.3576	33.5786	33.6483	29.0403	34.3427	38.7561
						12.5	28.7667	35.692	32.853	34.8734	32.8831	31.7731	27.9656	33.0394	33.8551	37.5594	34.5383	38.5148	33.8208	32.795	36.3848	43.759
						25	29.4096	41.2877	33.4642	38.8215	31.6416	35.2642	36.5923	34.0041	35.9739	37.6258	34.229	34.5209	33.8417	30.3457	43.0735	42.4874
						50	28.6523	38.7981	40.6046	39.8837	47.8147	36.8067	29.5345	34.4152	50.1152	34.8513	37.8278	41.3886	35.2972	38.7466	41.2201	45.3834
						100	36.574	36.9584	45.7707	40.0045	36.7198	38.0445	28.6726	43.832	48.5744	38.3118	40.932	58.1687	49.8481	44.4928	40.0165	36.3109
							Fig. 1D
						MCH doses	WT O3								SP-A-/- O3								SP-A223Q O3								SP-A223K O3
						0	26.8041	33.5914	26.5196	33.4614	17.9373	28.7064	28.0889		34.1269	32.9733	32.6955	32.3312	31.928	33.2594	28.2704	27.8833	26.9489	29.3985	28.681	27.7668	28.7731	30.7473	30.9263		33.6026	38.6569	32.7853	37.0638	30.5403	30.8433
						12.5	31.8704	35.7244	29.5311	37.1041	17.7846	29.5233	33.3183		40.2039	39.3626	37.1508	36.1545	38.0487	35.3633	31.3729	31.7306	29.067	32.1065	32.1191	30.6152	31.5453	34.2823	34.4675		35.3246	40.3076	46.9232	41.7559	33.5516	34.1973
						25	39.6978	36.0295	43.1108	58.3088	17.5853	41.5282	33.7675		52.6136	51.3553	39.4711	52.4863	68.4613	47.9146	42.3	36.3075	33.688	35.0775	33.4605	32.5849	33.8021	44.983	36.1178		71.8802	44.1173	51.9564	46.7547	34.3424	37.3002
						50	42.7951	53.627	53.0772	67.2791	23.7156	44.5256	53.8893		73.1008	85.2724	107.444	101.402	58.1231	50.9638	49.4111	44.751	48.2638	42.3753	53.0034	34.5994	40.0343	54.8886	37.6255		102.445	100.494	67.722	61.7203	36.8013	49.1698
						100	62.5823	98.2605	79.103	82.1025	22.454	59.177	58.8941		110.182	72.7467	93.4563	119.786	63.3035	65.0988	73.999	54.9896	51.9585	93.206	74.9954	36.27	44.9172	94.5221	58.2359		102.586	155.845	120.229	79.6273	51.3348	74.1431

## Sheet: Figure 2
Fig 2A
WT FA	WT O3	SP-A-/- FA	SP-A-/- O3	SP-A223Q FA	SP-A223Q O3	SP-A223K FA	SP-A223K O3
2.09231	3.35756	1.80969	5.02509	2.66333	5.67667	2.11767	5.33667
4.05364	4.14745	2.73561	8.14685	1.96333	4.228	1.74233	4.47333
4.21569	6.37281	2.25567	9.72222	1.97667	5.37	1.69933	3.31066
1.90039	7.752	1.85033	4.79	2.97	5.55	4.1	4.78667
2.25667	6.59215	2.86633	3.76	2.26	6.25333	1.81	5.6
2.287	4.90333	1.95	5.84333	5.53	4.60667	6.57	14.3
3.133	6.056	2.04667	2.696	1.61	5.44	4.19	8.71
1.95333	4.192	3.10333	7.63		7.55333		5.4
2.95333	3.11	3.38	5.32		6.58		9.88
0.42	2.70867	5.14	4.44333		8.76		13.88
3.75	1.90467	2.56	9.65		6.55
3.36	3.18	3.37	8.92		5.93
2.58	3.492		9.92		6.96
1.48	2.804		5.8		5.8
	2.445		7.07
	2.76		5.25
	2.79		7.55
	3.47		6.12
	4.51
	9.84
	7.52
	5.07
2.60253	4.49898	2.75564	6.53649	2.71048	6.08986	3.17562	7.56773	ave
Fig. 2B	WT	SP-A-/-	SP-A223Q	SP-A223K			Fig. 2C	WT	SP-A-/-	SP-A223Q	SP-A223K
	88	63	89	83				12	37	11	17
	95	73	86	79				5	27	14	21
	95	71	87	95				4	29	13	5
	78	80	86	96				22	20	14	4
	86	88	93	77.3				14	12	7	22.7
	97	59	85	50				3	41	15	50
	85	88	87	85.6				15	12	13	14.4
	93	95	84	79.4				7	5	16	20.6
	100	59.6	88.1	85.3				0	40.4	11.9	14.7
	100	82.6	70	57.1				0	17.4	30	42.9
	100	80.6	84					0	19.4	16
	78	88.2	91.5					22	11.8	8.5
	95	68.7	85.2					5	31.3	14.8
	100	87.1	86.8					0	12.9	13.2
	86	75.8	84.9					14	24.2	15.1
	61	89.6						39	10.4
	90.1							9.9
	84.4							15.6
	69.1							30.9
	100							0
	89.8							10.2
	93.6							6.4
	89.2727	78.075	85.8333	78.77	ave			10.6818	21.925	14.1667	21.23	ave

## Sheet: Figure 3
											Fig 3C		Filtered Air groups					Ozone groups
												WT	SP-A-/-	SP-A223Q	SP-A223K		WT	SP-A-/-	SP-A223Q	SP-A223K
												12448.1	12638.4	13347.8	14668.8		95948.5	181820	93056.3	251169
												13625	15617.9	13661.9	12700.2		60633.2	93341.5	70596.4	163543
												11703.6	16667	13251.5	12851.8		172238	79398.3	55588.1	83106.1
												12910.4	12947.7	69140.4	33728.1		70386.2	32214.8	43433	35242.4
												13277.3	13689.2	138789	32463.2		32645.9	158410	57949.4	126137
												16767.9	14134	113825	57787.4		123137	182336	50897.6	56671.7
												12953.6	13337.3				62760.9	42150.2	56987.2
												14078.2	13374.4					40251.6
												13131.8	74736.2
												13263.4	32339.8
												12412.7	31337.2
												82349.8	35547.7
												39649.7
												32028.3
											ave	21471.4	23863.9	60335.9	27366.6		88250	101240	61215.4	119312
Fig 3A
WT FA	WT O3	SP-A-/- FA	SP-A-/- O3	SP-A223K FA	SP-A223K O3	SP-A223Q FA	SP-A223Q O3
4.38073	4.55132	2.43039	6.5977	2.10626	12.2702	1.37505	9.0257
2.29116	9.34728	2.5701	7.18758	3.46591	8.49394	1.60211	3.94502
2.804	3.72877	2.52348	5.66337	1.23945	7.65408	2.1986	13.7293
2.06016	6.49582	2.77056	6.57221	3.22833	3.20464	2.47691	9.18625
1.62023	8.38822	1.00986	9.15946	1.33852	6.82769	0	3.87282
0	6.03998		9.37417	1.08028	6.69979	0.461509	10.5426
	5.63837		7.3426				5.28973
			5.06696
2.19271	6.31282	2.26088	7.12051	2.07646	7.52506	1.35236	7.94163	ave
Fig. 3B
WT FA	WT O3	SP-A-/- FA	SP-A-/- O3	SP-A223Q FA	SP-A223Q O3	SP-A223K FA	SP-A223K O3
0.862542	0.432768	0.316805	0.242603	0.37156	0.838956	0.338368	0.836053
1.17419	0.165702	0.947151	0.112396	1.28491	0.703034	0.591179	0.125144
0.987373	0.490276	0.66742	0.449585	0.785491	0.385998	1.24545	0.197739
	0.698178	0.674395	0.471937	1.43065	0.669737	0.644685	1.04006
	0.563179		0.375443		0.392746		0.334869
	0.473576		0.340722		0.581023		0.192331
			0.387338		0.346678
			0.294567
1.00804	0.470613	0.651443	0.334324	0.968152	0.559739	0.704921	0.454366	ave

## Sheet: Figure 4
Fig. 4					WT	SP-A KO	223Q	223K
					1823.36	1386.56	2405.76	1285.76
					1812.16	1968.96	2528.96	1778.56
					2030.56	1599.36	2562.56	1722.56
					1817.76	1386.56	2579.36	1509.76
					2114.56	1912.96	2730.56	2136.96
					2271.36	1571.36	2719.36	1666.56
					2075.36	1610.56	3055.36	1655.36
					2450.56	1632.96	2786.56	2002.56
					1957.76	1666.56	2640.96	1308.16
					1688.96	1196.16	2831.36	1621.76
					2349.76	2080.96	2775.36	2002.56
					2069.76	2450.56	2825.76	893.76
					2038.49	1705.29	2703.49	1632.03	ave
